# Supplementary material for: Phenyllactic Acid Restores Intestinal Epithelial Barrier to Alleviate Hypertriglyceridemic Acute Pancreatitis via a PPARγ-Dependent Mechanism
Source: Antioxidants (Basel). 2026 May 28;15(6):676. doi: 10.3390/antiox15060676 (PMC13295703; doi:10.3390/antiox15060676)
Supplement: Supplementary file 1 [file antioxidants-15-00676-s001.zip]

Archive with 1 entries (1 files):
- antioxidants-4267905-supplementary.pdf
